# Supplementary material for: Beta Lactams Plus Daptomycin Combination Therapy for Infective Endocarditis: An Italian National Survey (BADAS)
Source: Antibiotics (Basel). 2022 Jan 2;11(1):56. doi: 10.3390/antibiotics11010056 (PMC8773184; doi:10.3390/antibiotics11010056)
Supplement: Supplementary file 1 [file antibiotics-11-00056-s001.zip]

Archive with 1 entries (1 files):
- antibiotics-1445189-supplementary.pdf
